# Supplementary material for: Preoperative Hilar and Mediastinal Lymph Node Staging in Patients with Suspected or Diagnosed Lung Cancer: Accuracy of 18F-FDG-PET/CT:A Retrospective Cohort Study of 138 Patients
Source: Diagnostics (Basel). 2023 Jan 22;13(3):403. doi: 10.3390/diagnostics13030403 (PMC9914665; doi:10.3390/diagnostics13030403)
Supplement: Supplementary file 1 [file diagnostics-13-00403-s001.zip]

Archive with 1 entries (1 files):
- diagnostics-2043777-supplementary.pdf
